# Supplementary material for: MGMT methylation pattern of long-term and short-term survivors of glioblastoma reveals CpGs of the enhancer region to be of high prognostic value
Source: Acta Neuropathol Commun. 2023 Aug 28;11:139. doi: 10.1186/s40478-023-01622-w (PMC10463744; doi:10.1186/s40478-023-01622-w)
Supplement: Supplementary file 6 — Additional file 6: Table S1. Individual characteristics of patients are listed under patient characteristics. Methylation results per sample and CpG site are given under CpG-methylation results. Here, the individual CpG sites were listed according to the primers that were used to detect the CpG site, the CpG-number used in our study, the relative position according to the transcription start side, as defined by Nakagawachi et al.(Nakagawachi et al., 2003), and the position according to the UCSC Browser on Human Feb. 2009 (GRCh37/hg19) Assembly. The lowest CpG-methylation was set to 5. CpG sites were no results could be detected are highlighted as “NaN”. Additionally, “NaN”s that were imputed using the MissForest algorithm and rounded up to integers are highlighted in red. The TPR and FPR per methylation cut-off value and CpG site, as well as the TPR-FPR value is shown. Maximum values of TPR-FPR are highlighted in yellow. [file 40478_2023_1622_MOESM6_ESM.xls]

## Sheet: patient characteristics
Patient	survival in years	censoring	Age	Temozolomide	Lobe	Hemisphere
1	4.63288	dead	34.04	yes	temporal	left
2	6.65479	dead	66.33	yes	frontal	right
3	8.64	alive	62.11	yes	frontal	left
4	4.83562	dead	60.19	yes	frontal	right
5	4.04384	dead	56.74	yes	parietal	left
6	3.4	dead	42.31	yes	frontal	right
7	3.22466	dead	41.09	yes	parietal	left
8	0.87	dead	69.48	yes	temporal	right
9	0.471233	dead	61.38	yes	parietal	right
10	0.20274	dead	77.33	no	occipital	left
11	0.353425	dead	63.24	no	temporal	right
12	3.22	dead	47.6	yes	frontal	left
13	0.547945	dead	62.28	yes	parietal	left
14	0.67	dead	66.74	yes	temporal	right
15	4.85479	dead	50.45	yes	frontal	left
16	0.131507	dead	63.72	no	temporal	right
17	0.180822	dead	71.47	yes	frontal	left
18	0.386301	dead	66.93	no	parietal	right
19	0.0383562	dead	35.67	no	parietal	left
20	0.660274	dead	66.53	yes	temporal	left
21	0.668493	dead	55.37	yes	parietal	right
22	0.413699	dead	60.69	yes	occipital	left
23	4.80274	dead	57.14	yes	parietal	right
24	0.194521	dead	75.76	no	parietal	left
25	0.89863	dead	73.88	yes	parietal	right
26	0.271233	dead	57.88	yes	temporal	left
27	0.25	dead	72.79	no	frontal	left
28	0.72	dead	70.6	yes	parietal	right
29	0.32	dead	83.89	no	temporal	right
30	0.1	dead	75.68	no	temporal	left
31	0.57	dead	77.69	no	parietal	right
32	0.22	dead	72.39	no	parietal	left
33	0.57	dead	72.84	no	temporal	left
34	0.24	dead	72.79	no	parietal	right
35	4.8	alive	44.14	yes	occipital	right
36	4.59	dead	55.41	yes	occipital	right
37	4.04	dead	65.63	yes	temporal	left
38	6.13	alive	49.09	yes	temporal	left
39	3.27	dead	62.27	yes	parietal	right
40	6.08	alive	56.86	yes	frontal	right
41	5.81	alive	37.21	yes	frontal	right
42	5.16	alive	62.44	yes	temporal	left
43	4.84	dead	41.62	yes	temporal	left
44	6.62	alive	50.35	yes	frontal	right
45	5.05	dead	43.9	yes	frontal	right
46	7.57	dead	45.51	yes	parietal	right
47	6.17	dead	62.9	yes	frontal	left
48	6.46	alive	68.09	yes	temporal	right
49	3.46	dead	49.15	yes	temporal	left
50	5.47	alive	39	yes	frontal	left
51	3.06	alive	53.83	yes	occipital	left

## Sheet: CpG methylation results
	Primers used for analysis	Prom	Prom	Prom	Prom	Prom	Prom	Prom	Prom	Prom	Prom	Prom	Prom	Prom	Prom	Prom	Prom	Prom	Prom	Prom	Prom	Prom	Prom	Prom	Prom	Prom	Prom	Prom	Prom	Prom	Prom	Prom	Prom	Prom	Prom	Prom	Prom	Prom	Prom	Prom	Prom	E1I1	E1I1	E1I1	E1I1	E1I1	E1I1	E1I1	E1I1
	CpG Number	23	24	25	26	27	28	29	30	31	32	33	34	35	36	37	38	39	40	41	42	43	44	45	46	47	48	49	50	51	52	53	54	55	56	57	58	59	60	61	62	63	64	65	66	67	68	69	70
	Pos. relative to TSS	Pos. -300	Pos. -264	Pos. -249	Pos. -246	Pos. -242	Pos. -232	Pos. -228	Pos. -216	Pos. -207	Pos. -195	Pos. -192	Pos. -186	Pos. -172	Pos. -169	Pos. -164	Pos. -161	Pos. -154	Pos. -146	Pos. -128	Pos. -125	Pos. -122	Pos. -119	Pos. -106	Pos. -103	Pos. -98	Pos. -94	Pos. -90	Pos. -79	Pos. -74	Pos. -70	Pos. -63	Pos. -52	Pos. -46	Pos. -44	Pos. -42	Pos. -37	Pos. -31	Pos. -25	Pos. -23	Pos. -21	Pos. +5	Pos. +11	Pos. +16	Pos. +28	Pos. +35	Pos. +38	Pos. +47	Pos. +56
	Position according to (GRCh37/hg19) on chromosome 10:	131265101	131265137	131265152	131265155	131265159	131265169	131265173	131265185	131265194	131265206	131265209	131265215	131265229	131265232	131265237	131265240	131265247	131265255	131265273	131265276	131265279	131265282	131265295	131265298	131265303	131265307	131265311	131265322	131265327	131265331	131265338	131265349	131265355	131265357	131265359	131265364	131265370	131265376	131265378	131265380	131265405	131265411	131265416	131265428	131265435	131265438	131265447	131265456
Patient
1		5	91	92	39	5	38	88	21	96	93	93	89	94	35	92	35	43	43	15	74	90	5	94	26	10	36	5	5	44	14	23	5	42	30	56	85	17	5	5	5	NaN	NaN	NaN	NaN	NaN	NaN	NaN	NaN
2		5	28	14	29	51	5	52	58	62	69	65	66	56	64	61	21	11	64	5	13	5	12	7	10	5	5	5	5	5	5	18	5	5	5	5	70	27	14	44	72	18	14	14	5	5	5	5	5
3		61	67	8	46	60	65	63	65	66	60	66	68	54	6	68	53	64	75	74	19	33	49	NaN	33	28	31	23	20	76	13	83	41	39	47	100	92	23	5	11	21	12	10	5	7	9	5	8	10
4		5	5	5	5	5	5	10	5	5	12	15	5	7	16	8	35	18	9	8	5	5	5	5	17	5	7	5	5	5	5	5	5	5	5	7	18	5	5	5	5	NaN	NaN	NaN	NaN	NaN	NaN	NaN	NaN
5		NaN	NaN	NaN	NaN	NaN	NaN	NaN	NaN	NaN	NaN	NaN	NaN	NaN	NaN	NaN	NaN	NaN	NaN	NaN	NaN	NaN	NaN	NaN	NaN	NaN	NaN	NaN	NaN	NaN	NaN	NaN	NaN	NaN	NaN	NaN	NaN	NaN	NaN	NaN	NaN	NaN	NaN	NaN	NaN	NaN	NaN	NaN	NaN
6		NaN	NaN	NaN	NaN	NaN	NaN	NaN	NaN	NaN	NaN	NaN	NaN	NaN	NaN	NaN	NaN	NaN	NaN	NaN	NaN	NaN	NaN	NaN	NaN	NaN	NaN	NaN	NaN	NaN	NaN	NaN	NaN	NaN	NaN	NaN	NaN	NaN	NaN	NaN	NaN	40	47	47	53	25	21	11	5
7		5	5	5	5	5	5	9	5	5	5	5	5	5	5	5	5	5	7	5	5	5	5	12	5	5	10	5	5	48	5	5	5	5	5	5	5	5	5	5	5	NaN	NaN	NaN	NaN	NaN	NaN	NaN	NaN
8		28	30	NaN	17	6	28	37	32	28	41	26	22	28	5	15	5	5	50	6	18	5	5	25	8	11	9	5	5	8	5	5	5	5	5	15	16	14	22	14	7	5	5	NaN	5	5	5	5	5
9		27	31	38	17	12	5	41	32	60	63	59	60	57	38	47	19	58	63	60	56	36	63	61	50	62	48	66	64	54	56	6	5	8	5	17	17	5	20	45	62	52	61	26	18	32	50	15	5
10		18	54	57	52	50	9	52	33	22	5	5	22	5	20	27	23	5	58	6	14	5	59	51	56	11	5	12	5	5	5	5	5	5	5	5	5	5	5	5	5	43	47	42	6	5	5	5	5
11		5	5	5	5	5	5	9	15	5	5	5	5	5	5	5	5	5	5	5	5	5	5	5	5	5	5	5	5	5	5	5	5	5	5	5	5	5	5	5	5	5	5	5	5	5	5	5	5
12		9	71	48	13	8	54	79	84	84	80	23	83	80	5	80	31	14	86	5	10	75	84	15	7	12	5	5	5	6	5	5	5	5	5	5	5	5	5	5	5	5	5	5	5	5	5	5	9
13		NaN	NaN	NaN	NaN	NaN	NaN	NaN	NaN	NaN	NaN	NaN	NaN	NaN	NaN	NaN	NaN	NaN	NaN	NaN	NaN	NaN	NaN	NaN	NaN	NaN	NaN	NaN	NaN	NaN	NaN	NaN	NaN	NaN	NaN	NaN	NaN	NaN	NaN	NaN	NaN	NaN	NaN	NaN	NaN	NaN	NaN	NaN	NaN
14		5	5	5	10	5	5	5	5	5	5	5	5	14	5	17	10	16	5	5	5	5	5	5	9	5	13	5	5	5	5	7	6	5	5	5	5	5	5	11	5	9	NaN	5	6	5	13	12	5
15		5	5	5	5	8	5	5	5	5	5	5	5	5	5	5	5	5	5	5	5	14	5	5	5	5	5	5	5	5	5	5	5	5	5	5	5	5	5	5	5	5	13	5	5	5	7	9	8
16		5	5	5	5	5	5	5	5	5	5	5	5	5	5	5	5	5	5	5	5	5	5	5	5	5	5	5	5	5	5	5	5	5	5	5	5	5	5	5	5	10	5	5	5	5	5	5	5
17		5	5	5	5	5	5	5	5	5	5	5	5	5	5	5	5	5	5	5	5	5	5	5	5	5	5	5	5	5	5	5	5	5	5	5	5	5	5	5	5	5	5	5	5	5	5	5	5
18		5	5	5	5	5	5	5	6	5	5	5	5	5	5	5	5	5	5	5	5	5	5	5	5	5	5	5	5	5	5	5	5	5	5	5	5	5	5	5	5	5	16	5	5	5	5	11	5
19		32	72	73	69	66	70	72	11	76	10	59	68	73	5	16	50	14	10	11	34	23	56	5	5	5	5	5	26	51	5	5	5	5	5	7	5	5	5	5	5	5	9	5	5	5	5	5	5
20		NaN	NaN	NaN	NaN	NaN	NaN	NaN	NaN	NaN	NaN	NaN	NaN	NaN	NaN	NaN	NaN	NaN	NaN	NaN	NaN	NaN	NaN	NaN	NaN	NaN	NaN	NaN	NaN	NaN	NaN	NaN	NaN	NaN	NaN	NaN	NaN	NaN	NaN	NaN	NaN	5	5	5	6	5	6	5	5
21		48	21	19	54	50	5	48	16	11	15	23	31	5	5	6	12	17	69	47	12	56	13	18	5	15	5	5	38	5	5	5	5	5	5	5	5	5	39	22	16	25	17	14	16	5	11	5	5
22		5	5	5	5	5	5	5	15	5	5	5	5	5	18	5	5	5	5	5	5	5	5	5	5	5	5	5	5	5	5	5	5	5	5	5	5	5	5	5	5	5	5	5	5	5	5	5	5
23		64	55	71	25	35	71	70	66	67	88	79	79	87	70	87	16	61	90	48	26	86	95	80	42	85	52	24	94	83	96	83	9	5	16	5	5	48	5	22	52	18	NaN	13	5	21	5	5	20
24		32	76	39	71	40	79	78	56	65	78	79	76	59	49	51	50	53	56	57	51	51	56	60	57	59	52	53	49	54	77	59	44	26	26	66	43	34	39	44	25	11	5	5	12	10	7	5	5
25		5	7	5	5	5	5	9	5	5	5	5	5	5	5	5	5	5	5	5	5	5	5	5	5	5	5	5	5	5	5	5	5	5	5	5	5	5	5	5	5	8	5	5	6	5	5	5	7
26		5	5	10	5	5	5	5	5	6	5	5	11	5	5	5	5	5	5	5	5	5	5	5	5	5	5	5	5	5	5	5	5	5	5	5	5	5	5	5	5	NaN	NaN	NaN	NaN	NaN	NaN	NaN	NaN
27		5	5	5	5	5	5	5	5	5	5	5	5	5	5	5	5	5	5	5	5	5	5	5	5	5	5	5	5	5	5	5	5	5	5	5	5	5	5	5	5	5	5	5	5	5	5	5	5
28		5	5	5	5	5	5	5	5	5	5	5	5	5	8	5	5	5	5	5	5	5	5	5	7	8	5	5	7	8	5	5	9	5	5	5	5	5	5	5	5	5	5	5	5	5	5	5	5
29		5	5	5	5	5	5	5	5	5	5	5	5	9	5	5	5	5	5	5	5	5	5	5	5	5	5	5	5	5	5	5	5	5	5	5	5	5	5	5	5	5	5	5	5	5	5	5	5
30		6	5	5	5	5	5	5	5	5	5	5	5	5	5	5	5	5	5	5	5	5	5	5	5	5	5	5	5	5	5	5	5	5	5	5	5	5	5	5	5	5	5	5	5	5	5	5	5
31		5	6	5	5	12	5	5	5	5	13	5	5	5	5	5	5	5	5	5	5	5	5	6	5	5	5	5	5	5	5	5	5	9	20	6	5	5	9	5	6	5	5	5	5	5	5	10	5
32		11	79	5	13	82	28	79	87	92	89	87	85	97	58	85	84	87	92	90	73	64	77	62	74	32	92	31	22	94	94	93	95	25	26	80	41	29	73	96	99	56	78	57	16	15	14	9	5
33		5	5	5	5	5	5	5	5	5	5	5	5	5	6	5	6	5	5	5	5	5	5	5	5	5	5	5	5	5	5	5	5	5	5	5	5	5	5	5	5	NaN	NaN	NaN	NaN	NaN	NaN	NaN	NaN
34		5	66	31	78	65	78	84	19	20	35	39	24	5	8	5	10	15	22	5	8	5	15	76	16	58	38	15	8	8	8	13	15	78	24	90	11	25	85	15	14	5	5	5	5	5	5	5	5
35		40	5	17	5	5	12	15	5	5	5	5	5	7	5	5	5	9	5	5	5	5	5	5	5	5	5	5	5	14	5	5	5	5	5	5	5	5	5	5	5	5	5	5	5	5	5	5	5
36		11	34	43	35	30	48	52	53	53	55	54	56	59	51	52	53	54	57	61	55	48	58	58	56	58	38	59	44	45	29	53	22	5	35	40	49	41	45	49	60	44	21	6	5	5	6	5	9
37		5	29	5	5	5	5	19	5	5	5	8	5	14	5	16	10	5	5	24	16	12	5	5	21	5	26	5	15	5	5	14	8	5	5	5	5	5	5	20	5	5	5	5	5	5	5	5	5
38		5	7	10	15	5	5	47	50	35	53	48	51	5	5	8	5	5	49	11	5	10	47	44	44	51	34	5	7	5	5	12	13	52	5	14	47	52	51	45	49	5	5	5	5	5	10	5	5
39		65	87	5	9	5	14	16	7	12	18	12	33	7	5	7	8	10	16	7	5	5	11	5	5	5	8	5	9	7	5	5	5	5	5	10	5	6	6	5	6	NaN	NaN	NaN	NaN	NaN	NaN	NaN	NaN
40		5	5	NaN	5	30	60	58	10	14	44	35	50	13	29	5	5	5	10	5	9	5	5	25	21	5	5	12	5	5	5	5	14	5	5	5	8	5	18	11	10	13	6	16	5	5	15	5	5
41		40	78	23	79	74	34	85	15	41	15	8	11	8	10	5	5	6	7	5	5	5	7	8	5	5	5	5	7	13	5	17	5	14	5	21	5	12	42	17	5	13	27	5	5	5	5	5	5
42		11	52	NaN	NaN	5	64	62	64	51	68	60	63	67	34	68	52	45	78	60	58	41	26	26	28	8	41	17	5	5	5	5	5	5	5	37	51	18	20	37	37	6	5	5	5	17	17	7	NaN
43		5	90	67	72	75	37	53	90	89	89	69	72	90	13	89	74	89	94	64	39	47	48	64	12	6	5	21	5	17	5	8	17	13	5	28	5	29	65	79	83	21	48	5	5	5	9	14	5
44		41	57	NaN	NaN	23	17	28	61	57	60	58	59	13	5	49	30	11	62	62	13	59	67	66	63	53	39	5	55	5	5	5	5	5	5	5	5	75	56	62	26	21	16	5	5	13	12	5	5
45		5	88	84	52	50	63	71	75	62	89	88	90	92	53	89	74	50	88	6	8	18	14	5	13	5	39	5	47	58	30	20	5	10	27	28	11	5	13	5	23	13	27	5	5	16	18	5	5
46		25	60	NaN	26	29	15	24	43	23	20	27	30	45	5	24	18	29	5	5	11	14	10	18	11	17	23	14	23	29	34	18	20	11	14	11	21	12	12	27	5	42	34	21	12	12	20	6	5
47		38	67	5	75	68	76	71	76	71	79	75	74	75	76	79	66	36	91	92	51	76	80	80	78	91	36	30	88	73	32	77	30	11	15	34	86	5	93	48	62	15	5	5	5	5	5	17	13
48		67	83	34	50	63	76	77	56	78	53	46	53	75	22	79	75	77	77	5	20	72	67	48	27	22	41	5	5	28	37	5	5	5	11	12	38	5	67	54	43	NaN	NaN	NaN	NaN	NaN	NaN	NaN	NaN
49		26	42	31	54	27	26	38	35	21	53	47	48	38	40	46	21	50	52	30	26	49	52	44	42	65	15	36	14	10	5	6	16	12	5	5	5	14	8	13	22	40	27	22	5	5	11	5	17
50		49	17	12	5	6	21	16	5	8	5	11	5	6	5	5	5	5	7	8	5	5	5	5	5	5	5	10	5	5	5	5	5	5	5	5	5	5	5	5	5	17	16	5	5	5	5	5	25
51		5	23	26	5	85	88	87	65	87	67	85	89	5	5	96	68	90	86	37	46	94	99	68	39	63	39	5	95	5	5	36	52	5	95	18	53	89	89	96	60	NaN	NaN	NaN	NaN	NaN	NaN	NaN	NaN
[truncated: 31 more columns]

## Sheet: CpG methylation imputed data
	Primers used for analysis	Prom	Prom	Prom	Prom	Prom	Prom	Prom	Prom	Prom	Prom	Prom	Prom	Prom	Prom	Prom	Prom	Prom	Prom	Prom	Prom	Prom	Prom	Prom	Prom	Prom	Prom	Prom	Prom	Prom	Prom	Prom	Prom	Prom	Prom	Prom	Prom	Prom	Prom	Prom	Prom	E1I1	E1I1	E1I1	E1I1	E1I1	E1I1	E1I1	E1I1
	CpG Number	23	24	25	26	27	28	29	30	31	32	33	34	35	36	37	38	39	40	41	42	43	44	45	46	47	48	49	50	51	52	53	54	55	56	57	58	59	60	61	62	63	64	65	66	67	68	69	70
	Pos. relative to TSS	Pos. -300	Pos. -264	Pos. -249	Pos. -246	Pos. -242	Pos. -232	Pos. -228	Pos. -216	Pos. -207	Pos. -195	Pos. -192	Pos. -186	Pos. -172	Pos. -169	Pos. -164	Pos. -161	Pos. -154	Pos. -146	Pos. -128	Pos. -125	Pos. -122	Pos. -119	Pos. -106	Pos. -103	Pos. -98	Pos. -94	Pos. -90	Pos. -79	Pos. -74	Pos. -70	Pos. -63	Pos. -52	Pos. -46	Pos. -44	Pos. -42	Pos. -37	Pos. -31	Pos. -25	Pos. -23	Pos. -21	Pos. +5	Pos. +11	Pos. +16	Pos. +28	Pos. +35	Pos. +38	Pos. +47	Pos. +56
	Position according to (GRCh37/hg19) on chromosome 10:	131265101	131265137	131265152	131265155	131265159	131265169	131265173	131265185	131265194	131265206	131265209	131265215	131265229	131265232	131265237	131265240	131265247	131265255	131265273	131265276	131265279	131265282	131265295	131265298	131265303	131265307	131265311	131265322	131265327	131265331	131265338	131265349	131265355	131265357	131265359	131265364	131265370	131265376	131265378	131265380	131265405	131265411	131265416	131265428	131265435	131265438	131265447	131265456
Patient
1		5	91	92	39	5	38	88	21	96	93	93	89	94	35	92	35	43	43	15	74	90	5	94	26	10	36	5	5	44	14	23	5	42	30	56	85	17	5	5	5	19.96	24.45	13.78	9.48	10.87	11.64	7.44	7.7
2		5	28	14	29	51	5	52	58	62	69	65	66	56	64	61	21	11	64	5	13	5	12	7	10	5	5	5	5	5	5	18	5	5	5	5	70	27	14	44	72	18	14	14	5	5	5	5	5
3		61	67	8	46	60	65	63	65	66	60	66	68	54	6	68	53	64	75	74	19	33	49	48.55	33	28	31	23	20	76	13	83	41	39	47	100	92	23	5	11	21	12	10	5	7	9	5	8	10
4		5	5	5	5	5	5	10	5	5	12	15	5	7	16	8	35	18	9	8	5	5	5	5	17	5	7	5	5	5	5	5	5	5	5	7	18	5	5	5	5	11.35	9.96	8.37	5.71	5.4	7.46	5.91667	6.5
5		21.49	57.82	36.25	42.45	39.48	54.42	58.82	51.84	58.93	54.48	60.9	62.86	60.74	27.34	56.95	40.78	47.39	60.44	42.97	37.7	39.74	47.24	42.75	35.2	29.32	35.62	15.65	22.65	41.03	18.09	20.96	12.76	15.6	20.37	40.85	47.1	20.81	21.53	33.36	32.08	21.81	18.55	10.96	7.65	10.6	9.41	6.07	6.06
6		24.97	47.14	31.17	35.87	32.64	28.64	51.47	44.93	45.83	54.26	53.6	55.59	45.59	27.38	46.72	28.09	42.77	55.65	39.05	29.22	35.07	47.86	49.15	36.8	36.69	34.35	24.99	25.62	34.5	25.03	17.67	18.104	13.25	13.74	21.08	32.58	21.02	28.64	40.46	35.96	40	47	47	53	25	21	11	5
7		5	5	5	5	5	5	9	5	5	5	5	5	5	5	5	5	5	7	5	5	5	5	12	5	5	10	5	5	48	5	5	5	5	5	5	5	5	5	5	5	6.596	6.84	5.48	6.28208	5.49	6.11	5.99667	5.33571
8		28	30	18.06	17	6	28	37	32	28	41	26	22	28	5	15	5	5	50	6	18	5	5	25	8	11	9	5	5	8	5	5	5	5	5	15	16	14	22	14	7	5	5	7.12	5	5	5	5	5
9		27	31	38	17	12	5	41	32	60	63	59	60	57	38	47	19	58	63	60	56	36	63	61	50	62	48	66	64	54	56	6	5	8	5	17	17	5	20	45	62	52	61	26	18	32	50	15	5
10		18	54	57	52	50	9	52	33	22	5	5	22	5	20	27	23	5	58	6	14	5	59	51	56	11	5	12	5	5	5	5	5	5	5	5	5	5	5	5	5	43	47	42	6	5	5	5	5
11		5	5	5	5	5	5	9	15	5	5	5	5	5	5	5	5	5	5	5	5	5	5	5	5	5	5	5	5	5	5	5	5	5	5	5	5	5	5	5	5	5	5	5	5	5	5	5	5
12		9	71	48	13	8	54	79	84	84	80	23	83	80	5	80	31	14	86	5	10	75	84	15	7	12	5	5	5	6	5	5	5	5	5	5	5	5	5	5	5	5	5	5	5	5	5	5	9
13		6.94	8.12	7.7575	5.97	5.23	5.68	7.73667	6.03	5.60167	5.44	5.19	8.64	5.27	5.40833	5.28	5.335	5.15	5.76	5.57	5.27	5	5.54	5.72	5.42	5.21	5.61	5	5.33	8.5425	5	5.22	5.2	5	5.15	5.07	5	5	5.19	5.32	5.02	5.57624	5.22	5	5.31958	5	5.05	5.48167	5.30571
14		5	5	5	10	5	5	5	5	5	5	5	5	14	5	17	10	16	5	5	5	5	5	5	9	5	13	5	5	5	5	7	6	5	5	5	5	5	5	11	5	9	9.9	5	6	5	13	12	5
15		5	5	5	5	8	5	5	5	5	5	5	5	5	5	5	5	5	5	5	5	14	5	5	5	5	5	5	5	5	5	5	5	5	5	5	5	5	5	5	5	5	13	5	5	5	7	9	8
16		5	5	5	5	5	5	5	5	5	5	5	5	5	5	5	5	5	5	5	5	5	5	5	5	5	5	5	5	5	5	5	5	5	5	5	5	5	5	5	5	10	5	5	5	5	5	5	5
17		5	5	5	5	5	5	5	5	5	5	5	5	5	5	5	5	5	5	5	5	5	5	5	5	5	5	5	5	5	5	5	5	5	5	5	5	5	5	5	5	5	5	5	5	5	5	5	5
18		5	5	5	5	5	5	5	6	5	5	5	5	5	5	5	5	5	5	5	5	5	5	5	5	5	5	5	5	5	5	5	5	5	5	5	5	5	5	5	5	5	16	5	5	5	5	11	5
19		32	72	73	69	66	70	72	11	76	10	59	68	73	5	16	50	14	10	11	34	23	56	5	5	5	5	5	26	51	5	5	5	5	5	7	5	5	5	5	5	5	9	5	5	5	5	5	5
20		10.8625	11.14	7.57	7.4	7.12	5.88	12.7867	6.26333	6.62	7.83	6.44	9.95	6.07	5.5	6.31	5.94	6.19	6.55	5.9	5.45	5.45	5.65	6.37	6.16	5.97	6.17	5.12	5.73	9.2325	5	5.23	5.61667	5.36	6.35	5.28	5	5.63	5.52	6.43	5.53	5	5	5	6	5	6	5	5
21		48	21	19	54	50	5	48	16	11	15	23	31	5	5	6	12	17	69	47	12	56	13	18	5	15	5	5	38	5	5	5	5	5	5	5	5	5	39	22	16	25	17	14	16	5	11	5	5
22		5	5	5	5	5	5	5	15	5	5	5	5	5	18	5	5	5	5	5	5	5	5	5	5	5	5	5	5	5	5	5	5	5	5	5	5	5	5	5	5	5	5	5	5	5	5	5	5
23		64	55	71	25	35	71	70	66	67	88	79	79	87	70	87	16	61	90	48	26	86	95	80	42	85	52	24	94	83	96	83	9	5	16	5	5	48	5	22	52	18	25.69	13	5	21	5	5	20
24		32	76	39	71	40	79	78	56	65	78	79	76	59	49	51	50	53	56	57	51	51	56	60	57	59	52	53	49	54	77	59	44	26	26	66	43	34	39	44	25	11	5	5	12	10	7	5	5
25		5	7	5	5	5	5	9	5	5	5	5	5	5	5	5	5	5	5	5	5	5	5	5	5	5	5	5	5	5	5	5	5	5	5	5	5	5	5	5	5	8	5	5	6	5	5	5	7
26		5	5	10	5	5	5	5	5	6	5	5	11	5	5	5	5	5	5	5	5	5	5	5	5	5	5	5	5	5	5	5	5	5	5	5	5	5	5	5	5	5.19124	5.22	5	5.15458	5	5.03667	5.34167	5.04571
27		5	5	5	5	5	5	5	5	5	5	5	5	5	5	5	5	5	5	5	5	5	5	5	5	5	5	5	5	5	5	5	5	5	5	5	5	5	5	5	5	5	5	5	5	5	5	5	5
28		5	5	5	5	5	5	5	5	5	5	5	5	5	8	5	5	5	5	5	5	5	5	5	7	8	5	5	7	8	5	5	9	5	5	5	5	5	5	5	5	5	5	5	5	5	5	5	5
29		5	5	5	5	5	5	5	5	5	5	5	5	9	5	5	5	5	5	5	5	5	5	5	5	5	5	5	5	5	5	5	5	5	5	5	5	5	5	5	5	5	5	5	5	5	5	5	5
30		6	5	5	5	5	5	5	5	5	5	5	5	5	5	5	5	5	5	5	5	5	5	5	5	5	5	5	5	5	5	5	5	5	5	5	5	5	5	5	5	5	5	5	5	5	5	5	5
31		5	6	5	5	12	5	5	5	5	13	5	5	5	5	5	5	5	5	5	5	5	5	6	5	5	5	5	5	5	5	5	5	9	20	6	5	5	9	5	6	5	5	5	5	5	5	10	5
32		11	79	5	13	82	28	79	87	92	89	87	85	97	58	85	84	87	92	90	73	64	77	62	74	32	92	31	22	94	94	93	95	25	26	80	41	29	73	96	99	56	78	57	16	15	14	9	5
33		5	5	5	5	5	5	5	5	5	5	5	5	5	6	5	6	5	5	5	5	5	5	5	5	5	5	5	5	5	5	5	5	5	5	5	5	5	5	5	5	5.19124	5.22	5	5.07958	5	5.01667	5.32167	5.04571
34		5	66	31	78	65	78	84	19	20	35	39	24	5	8	5	10	15	22	5	8	5	15	76	16	58	38	15	8	8	8	13	15	78	24	90	11	25	85	15	14	5	5	5	5	5	5	5	5
35		40	5	17	5	5	12	15	5	5	5	5	5	7	5	5	5	9	5	5	5	5	5	5	5	5	5	5	5	14	5	5	5	5	5	5	5	5	5	5	5	5	5	5	5	5	5	5	5
36		11	34	43	35	30	48	52	53	53	55	54	56	59	51	52	53	54	57	61	55	48	58	58	56	58	38	59	44	45	29	53	22	5	35	40	49	41	45	49	60	44	21	6	5	5	6	5	9
37		5	29	5	5	5	5	19	5	5	5	8	5	14	5	16	10	5	5	24	16	12	5	5	21	5	26	5	15	5	5	14	8	5	5	5	5	5	5	20	5	5	5	5	5	5	5	5	5
38		5	7	10	15	5	5	47	50	35	53	48	51	5	5	8	5	5	49	11	5	10	47	44	44	51	34	5	7	5	5	12	13	52	5	14	47	52	51	45	49	5	5	5	5	5	10	5	5
39		65	87	5	9	5	14	16	7	12	18	12	33	7	5	7	8	10	16	7	5	5	11	5	5	5	8	5	9	7	5	5	5	5	5	10	5	6	6	5	6	15.68	21.72	8.77	8.86	7.27	7.99	6.67	9.33
40		5	5	25.63	5	30	60	58	10	14	44	35	50	13	29	5	5	5	10	5	9	5	5	25	21	5	5	12	5	5	5	5	14	5	5	5	8	5	18	11	10	13	6	16	5	5	15	5	5
41		40	78	23	79	74	34	85	15	41	15	8	11	8	10	5	5	6	7	5	5	5	7	8	5	5	5	5	7	13	5	17	5	14	5	21	5	12	42	17	5	13	27	5	5	5	5	5	5
42		11	52	41.5	37.5	5	64	62	64	51	68	60	63	67	34	68	52	45	78	60	58	41	26	26	28	8	41	17	5	5	5	5	5	5	5	37	51	18	20	37	37	6	5	5	5	17	17	7	6.51
43		5	90	67	72	75	37	53	90	89	89	69	72	90	13	89	74	89	94	64	39	47	48	64	12	6	5	21	5	17	5	8	17	13	5	28	5	29	65	79	83	21	48	5	5	5	9	14	5
44		41	57	32.46	39.72	23	17	28	61	57	60	58	59	13	5	49	30	11	62	62	13	59	67	66	63	53	39	5	55	5	5	5	5	5	5	5	5	75	56	62	26	21	16	5	5	13	12	5	5
45		5	88	84	52	50	63	71	75	62	89	88	90	92	53	89	74	50	88	6	8	18	14	5	13	5	39	5	47	58	30	20	5	10	27	28	11	5	13	5	23	13	27	5	5	16	18	5	5
46		25	60	24.86	26	29	15	24	43	23	20	27	30	45	5	24	18	29	5	5	11	14	10	18	11	17	23	14	23	29	34	18	20	11	14	11	21	12	12	27	5	42	34	21	12	12	20	6	5
47		38	67	5	75	68	76	71	76	71	79	75	74	75	76	79	66	36	91	92	51	76	80	80	78	91	36	30	88	73	32	77	30	11	15	34	86	5	93	48	62	15	5	5	5	5	5	17	13
48		67	83	34	50	63	76	77	56	78	53	46	53	75	22	79	75	77	77	5	20	72	67	48	27	22	41	5	5	28	37	5	5	5	11	12	38	5	67	54	43	22.53	24.16	14.85	10.72	11.15	10.18	7.49	8.6
49		26	42	31	54	27	26	38	35	21	53	47	48	38	40	46	21	50	52	30	26	49	52	44	42	65	15	36	14	10	5	6	16	12	5	5	5	14	8	13	22	40	27	22	5	5	11	5	17
50		49	17	12	5	6	21	16	5	8	5	11	5	6	5	5	5	5	7	8	5	5	5	5	5	5	5	10	5	5	5	5	5	5	5	5	5	5	5	5	5	17	16	5	5	5	5	5	25
51		5	23	26	5	85	88	87	65	87	67	85	89	5	5	96	68	90	86	37	46	94	99	68	39	63	39	5	95	5	5	36	52	5	95	18	53	89	89	96	60	25.23	27.51	14.84	10.07	11	14.64	9.06	9.35
[truncated: 31 more columns]

## Sheet: CpG met imputed data rounded nu
	Primers used for analysis	Prom	Prom	Prom	Prom	Prom	Prom	Prom	Prom	Prom	Prom	Prom	Prom	Prom	Prom	Prom	Prom	Prom	Prom	Prom	Prom	Prom	Prom	Prom	Prom	Prom	Prom	Prom	Prom	Prom	Prom	Prom	Prom	Prom	Prom	Prom	Prom	Prom	Prom	Prom	Prom	E1I1	E1I1	E1I1	E1I1	E1I1	E1I1	E1I1	E1I1
	CpG Number	23	24	25	26	27	28	29	30	31	32	33	34	35	36	37	38	39	40	41	42	43	44	45	46	47	48	49	50	51	52	53	54	55	56	57	58	59	60	61	62	63	64	65	66	67	68	69	70
	Pos. relative to TSS	Pos. -300	Pos. -264	Pos. -249	Pos. -246	Pos. -242	Pos. -232	Pos. -228	Pos. -216	Pos. -207	Pos. -195	Pos. -192	Pos. -186	Pos. -172	Pos. -169	Pos. -164	Pos. -161	Pos. -154	Pos. -146	Pos. -128	Pos. -125	Pos. -122	Pos. -119	Pos. -106	Pos. -103	Pos. -98	Pos. -94	Pos. -90	Pos. -79	Pos. -74	Pos. -70	Pos. -63	Pos. -52	Pos. -46	Pos. -44	Pos. -42	Pos. -37	Pos. -31	Pos. -25	Pos. -23	Pos. -21	Pos. +5	Pos. +11	Pos. +16	Pos. +28	Pos. +35	Pos. +38	Pos. +47	Pos. +56
	Position according to (GRCh37/hg19) on chromosome 10:	131265101	131265137	131265152	131265155	131265159	131265169	131265173	131265185	131265194	131265206	131265209	131265215	131265229	131265232	131265237	131265240	131265247	131265255	131265273	131265276	131265279	131265282	131265295	131265298	131265303	131265307	131265311	131265322	131265327	131265331	131265338	131265349	131265355	131265357	131265359	131265364	131265370	131265376	131265378	131265380	131265405	131265411	131265416	131265428	131265435	131265438	131265447	131265456
Patient
1		5	91	92	39	5	38	88	21	96	93	93	89	94	35	92	35	43	43	15	74	90	5	94	26	10	36	5	5	44	14	23	5	42	30	56	85	17	5	5	5	19.96	24.45	13.78	9.48	10.87	11.64	7.44	7.7
2		5	28	14	29	51	5	52	58	62	69	65	66	56	64	61	21	11	64	5	13	5	12	7	10	5	5	5	5	5	5	18	5	5	5	5	70	27	14	44	72	18	14	14	5	5	5	5	5
3		61	67	8	46	60	65	63	65	66	60	66	68	54	6	68	53	64	75	74	19	33	49	48.55	33	28	31	23	20	76	13	83	41	39	47	100	92	23	5	11	21	12	10	5	7	9	5	8	10
4		5	5	5	5	5	5	10	5	5	12	15	5	7	16	8	35	18	9	8	5	5	5	5	17	5	7	5	5	5	5	5	5	5	5	7	18	5	5	5	5	11.35	9.96	8.37	5.71	5.4	7.46	5.91667	6.5
5		21.49	57.82	36.25	42.45	39.48	54.42	58.82	51.84	58.93	54.48	60.9	62.86	60.74	27.34	56.95	40.78	47.39	60.44	42.97	37.7	39.74	47.24	42.75	35.2	29.32	35.62	15.65	22.65	41.03	18.09	20.96	12.76	15.6	20.37	40.85	47.1	20.81	21.53	33.36	32.08	21.81	18.55	10.96	7.65	10.6	9.41	6.07	6.06
6		24.97	47.14	31.17	35.87	32.64	28.64	51.47	44.93	45.83	54.26	53.6	55.59	45.59	27.38	46.72	28.09	42.77	55.65	39.05	29.22	35.07	47.86	49.15	36.8	36.69	34.35	24.99	25.62	34.5	25.03	17.67	18.104	13.25	13.74	21.08	32.58	21.02	28.64	40.46	35.96	40	47	47	53	25	21	11	5
7		5	5	5	5	5	5	9	5	5	5	5	5	5	5	5	5	5	7	5	5	5	5	12	5	5	10	5	5	48	5	5	5	5	5	5	5	5	5	5	5	6.596	6.84	5.48	6.28208	5.49	6.11	5.99667	5.33571
8		28	30	18.06	17	6	28	37	32	28	41	26	22	28	5	15	5	5	50	6	18	5	5	25	8	11	9	5	5	8	5	5	5	5	5	15	16	14	22	14	7	5	5	7.12	5	5	5	5	5
9		27	31	38	17	12	5	41	32	60	63	59	60	57	38	47	19	58	63	60	56	36	63	61	50	62	48	66	64	54	56	6	5	8	5	17	17	5	20	45	62	52	61	26	18	32	50	15	5
10		18	54	57	52	50	9	52	33	22	5	5	22	5	20	27	23	5	58	6	14	5	59	51	56	11	5	12	5	5	5	5	5	5	5	5	5	5	5	5	5	43	47	42	6	5	5	5	5
11		5	5	5	5	5	5	9	15	5	5	5	5	5	5	5	5	5	5	5	5	5	5	5	5	5	5	5	5	5	5	5	5	5	5	5	5	5	5	5	5	5	5	5	5	5	5	5	5
12		9	71	48	13	8	54	79	84	84	80	23	83	80	5	80	31	14	86	5	10	75	84	15	7	12	5	5	5	6	5	5	5	5	5	5	5	5	5	5	5	5	5	5	5	5	5	5	9
13		6.94	8.12	7.7575	5.97	5.23	5.68	7.73667	6.03	5.60167	5.44	5.19	8.64	5.27	5.40833	5.28	5.335	5.15	5.76	5.57	5.27	5	5.54	5.72	5.42	5.21	5.61	5	5.33	8.5425	5	5.22	5.2	5	5.15	5.07	5	5	5.19	5.32	5.02	5.57624	5.22	5	5.31958	5	5.05	5.48167	5.30571
14		5	5	5	10	5	5	5	5	5	5	5	5	14	5	17	10	16	5	5	5	5	5	5	9	5	13	5	5	5	5	7	6	5	5	5	5	5	5	11	5	9	9.9	5	6	5	13	12	5
15		5	5	5	5	8	5	5	5	5	5	5	5	5	5	5	5	5	5	5	5	14	5	5	5	5	5	5	5	5	5	5	5	5	5	5	5	5	5	5	5	5	13	5	5	5	7	9	8
16		5	5	5	5	5	5	5	5	5	5	5	5	5	5	5	5	5	5	5	5	5	5	5	5	5	5	5	5	5	5	5	5	5	5	5	5	5	5	5	5	10	5	5	5	5	5	5	5
17		5	5	5	5	5	5	5	5	5	5	5	5	5	5	5	5	5	5	5	5	5	5	5	5	5	5	5	5	5	5	5	5	5	5	5	5	5	5	5	5	5	5	5	5	5	5	5	5
18		5	5	5	5	5	5	5	6	5	5	5	5	5	5	5	5	5	5	5	5	5	5	5	5	5	5	5	5	5	5	5	5	5	5	5	5	5	5	5	5	5	16	5	5	5	5	11	5
19		32	72	73	69	66	70	72	11	76	10	59	68	73	5	16	50	14	10	11	34	23	56	5	5	5	5	5	26	51	5	5	5	5	5	7	5	5	5	5	5	5	9	5	5	5	5	5	5
20		10.8625	11.14	7.57	7.4	7.12	5.88	12.7867	6.26333	6.62	7.83	6.44	9.95	6.07	5.5	6.31	5.94	6.19	6.55	5.9	5.45	5.45	5.65	6.37	6.16	5.97	6.17	5.12	5.73	9.2325	5	5.23	5.61667	5.36	6.35	5.28	5	5.63	5.52	6.43	5.53	5	5	5	6	5	6	5	5
21		48	21	19	54	50	5	48	16	11	15	23	31	5	5	6	12	17	69	47	12	56	13	18	5	15	5	5	38	5	5	5	5	5	5	5	5	5	39	22	16	25	17	14	16	5	11	5	5
22		5	5	5	5	5	5	5	15	5	5	5	5	5	18	5	5	5	5	5	5	5	5	5	5	5	5	5	5	5	5	5	5	5	5	5	5	5	5	5	5	5	5	5	5	5	5	5	5
23		64	55	71	25	35	71	70	66	67	88	79	79	87	70	87	16	61	90	48	26	86	95	80	42	85	52	24	94	83	96	83	9	5	16	5	5	48	5	22	52	18	25.69	13	5	21	5	5	20
24		32	76	39	71	40	79	78	56	65	78	79	76	59	49	51	50	53	56	57	51	51	56	60	57	59	52	53	49	54	77	59	44	26	26	66	43	34	39	44	25	11	5	5	12	10	7	5	5
25		5	7	5	5	5	5	9	5	5	5	5	5	5	5	5	5	5	5	5	5	5	5	5	5	5	5	5	5	5	5	5	5	5	5	5	5	5	5	5	5	8	5	5	6	5	5	5	7
26		5	5	10	5	5	5	5	5	6	5	5	11	5	5	5	5	5	5	5	5	5	5	5	5	5	5	5	5	5	5	5	5	5	5	5	5	5	5	5	5	5.19124	5.22	5	5.15458	5	5.03667	5.34167	5.04571
27		5	5	5	5	5	5	5	5	5	5	5	5	5	5	5	5	5	5	5	5	5	5	5	5	5	5	5	5	5	5	5	5	5	5	5	5	5	5	5	5	5	5	5	5	5	5	5	5
28		5	5	5	5	5	5	5	5	5	5	5	5	5	8	5	5	5	5	5	5	5	5	5	7	8	5	5	7	8	5	5	9	5	5	5	5	5	5	5	5	5	5	5	5	5	5	5	5
29		5	5	5	5	5	5	5	5	5	5	5	5	9	5	5	5	5	5	5	5	5	5	5	5	5	5	5	5	5	5	5	5	5	5	5	5	5	5	5	5	5	5	5	5	5	5	5	5
30		6	5	5	5	5	5	5	5	5	5	5	5	5	5	5	5	5	5	5	5	5	5	5	5	5	5	5	5	5	5	5	5	5	5	5	5	5	5	5	5	5	5	5	5	5	5	5	5
31		5	6	5	5	12	5	5	5	5	13	5	5	5	5	5	5	5	5	5	5	5	5	6	5	5	5	5	5	5	5	5	5	9	20	6	5	5	9	5	6	5	5	5	5	5	5	10	5
32		11	79	5	13	82	28	79	87	92	89	87	85	97	58	85	84	87	92	90	73	64	77	62	74	32	92	31	22	94	94	93	95	25	26	80	41	29	73	96	99	56	78	57	16	15	14	9	5
33		5	5	5	5	5	5	5	5	5	5	5	5	5	6	5	6	5	5	5	5	5	5	5	5	5	5	5	5	5	5	5	5	5	5	5	5	5	5	5	5	5.19124	5.22	5	5.07958	5	5.01667	5.32167	5.04571
34		5	66	31	78	65	78	84	19	20	35	39	24	5	8	5	10	15	22	5	8	5	15	76	16	58	38	15	8	8	8	13	15	78	24	90	11	25	85	15	14	5	5	5	5	5	5	5	5
35		40	5	17	5	5	12	15	5	5	5	5	5	7	5	5	5	9	5	5	5	5	5	5	5	5	5	5	5	14	5	5	5	5	5	5	5	5	5	5	5	5	5	5	5	5	5	5	5
36		11	34	43	35	30	48	52	53	53	55	54	56	59	51	52	53	54	57	61	55	48	58	58	56	58	38	59	44	45	29	53	22	5	35	40	49	41	45	49	60	44	21	6	5	5	6	5	9
37		5	29	5	5	5	5	19	5	5	5	8	5	14	5	16	10	5	5	24	16	12	5	5	21	5	26	5	15	5	5	14	8	5	5	5	5	5	5	20	5	5	5	5	5	5	5	5	5
38		5	7	10	15	5	5	47	50	35	53	48	51	5	5	8	5	5	49	11	5	10	47	44	44	51	34	5	7	5	5	12	13	52	5	14	47	52	51	45	49	5	5	5	5	5	10	5	5
39		65	87	5	9	5	14	16	7	12	18	12	33	7	5	7	8	10	16	7	5	5	11	5	5	5	8	5	9	7	5	5	5	5	5	10	5	6	6	5	6	15.68	21.72	8.77	8.86	7.27	7.99	6.67	9.33
40		5	5	25.63	5	30	60	58	10	14	44	35	50	13	29	5	5	5	10	5	9	5	5	25	21	5	5	12	5	5	5	5	14	5	5	5	8	5	18	11	10	13	6	16	5	5	15	5	5
41		40	78	23	79	74	34	85	15	41	15	8	11	8	10	5	5	6	7	5	5	5	7	8	5	5	5	5	7	13	5	17	5	14	5	21	5	12	42	17	5	13	27	5	5	5	5	5	5
42		11	52	41.5	37.5	5	64	62	64	51	68	60	63	67	34	68	52	45	78	60	58	41	26	26	28	8	41	17	5	5	5	5	5	5	5	37	51	18	20	37	37	6	5	5	5	17	17	7	6.51
43		5	90	67	72	75	37	53	90	89	89	69	72	90	13	89	74	89	94	64	39	47	48	64	12	6	5	21	5	17	5	8	17	13	5	28	5	29	65	79	83	21	48	5	5	5	9	14	5
44		41	57	32.46	39.72	23	17	28	61	57	60	58	59	13	5	49	30	11	62	62	13	59	67	66	63	53	39	5	55	5	5	5	5	5	5	5	5	75	56	62	26	21	16	5	5	13	12	5	5
45		5	88	84	52	50	63	71	75	62	89	88	90	92	53	89	74	50	88	6	8	18	14	5	13	5	39	5	47	58	30	20	5	10	27	28	11	5	13	5	23	13	27	5	5	16	18	5	5
46		25	60	24.86	26	29	15	24	43	23	20	27	30	45	5	24	18	29	5	5	11	14	10	18	11	17	23	14	23	29	34	18	20	11	14	11	21	12	12	27	5	42	34	21	12	12	20	6	5
47		38	67	5	75	68	76	71	76	71	79	75	74	75	76	79	66	36	91	92	51	76	80	80	78	91	36	30	88	73	32	77	30	11	15	34	86	5	93	48	62	15	5	5	5	5	5	17	13
48		67	83	34	50	63	76	77	56	78	53	46	53	75	22	79	75	77	77	5	20	72	67	48	27	22	41	5	5	28	37	5	5	5	11	12	38	5	67	54	43	22.53	24.16	14.85	10.72	11.15	10.18	7.49	8.6
49		26	42	31	54	27	26	38	35	21	53	47	48	38	40	46	21	50	52	30	26	49	52	44	42	65	15	36	14	10	5	6	16	12	5	5	5	14	8	13	22	40	27	22	5	5	11	5	17
50		49	17	12	5	6	21	16	5	8	5	11	5	6	5	5	5	5	7	8	5	5	5	5	5	5	5	10	5	5	5	5	5	5	5	5	5	5	5	5	5	17	16	5	5	5	5	5	25
51		5	23	26	5	85	88	87	65	87	67	85	89	5	5	96	68	90	86	37	46	94	99	68	39	63	39	5	95	5	5	36	52	5	95	18	53	89	89	96	60	25.23	27.51	14.84	10.07	11	14.64	9.06	9.35
[truncated: 31 more columns]

## Sheet: TPR-FPR
methylation cut-off
	CpG Number	75	76	77	78	79	80	81	82	83	84	85	86	87	88	89	90	91	92	93	94	95	96	97	98	99	100	101
	TPR	(TP/27)
5		1	1	1	1	1	1	1	1	1	1	1	1	1	1	1	1	1	1	1	1	1	1	1	1	1	1	1
10		0.703704	0.740741	0.777778	0.888889	0.851852	0.814815	0.777778	0.814815	0.814815	0.888889	0.888889	0.888889	0.851852	0.814815	0.814815	0.925926	0.666667	0.888889	0.703704	0.888889	0.777778	0.814815	0.444444	0.666667	0.666667	0.666667	0.777778
15		0.62963	0.740741	0.777778	0.814815	0.777778	0.666667	0.592593	0.740741	0.740741	0.888889	0.851852	0.888889	0.814815	0.814815	0.777778	0.888889	0.62963	0.888889	0.703704	0.851852	0.740741	0.814815	0.407407	0.555556	0.666667	0.62963	0.777778
20		0.555556	0.62963	0.740741	0.814815	0.666667	0.666667	0.555556	0.703704	0.740741	0.851852	0.851852	0.888889	0.777778	0.814815	0.740741	0.814815	0.592593	0.814815	0.666667	0.851852	0.62963	0.777778	0.37037	0.444444	0.518519	0.518519	0.777778
25		0.444444	0.62963	0.703704	0.814815	0.62963	0.592593	0.518519	0.666667	0.740741	0.851852	0.851852	0.888889	0.777778	0.814815	0.740741	0.814815	0.592593	0.814815	0.62963	0.740741	0.555556	0.777778	0.37037	0.407407	0.518519	0.444444	0.703704
30		0.444444	0.592593	0.62963	0.740741	0.518519	0.518519	0.481481	0.592593	0.703704	0.851852	0.740741	0.851852	0.777778	0.814815	0.740741	0.814815	0.592593	0.814815	0.62963	0.703704	0.481481	0.777778	0.296296	0.37037	0.407407	0.37037	0.592593
35		0.407407	0.481481	0.592593	0.666667	0.481481	0.518519	0.444444	0.592593	0.703704	0.851852	0.703704	0.851852	0.740741	0.777778	0.703704	0.814815	0.592593	0.777778	0.518519	0.62963	0.37037	0.777778	0.259259	0.333333	0.407407	0.333333	0.592593
40		0.37037	0.444444	0.518519	0.666667	0.481481	0.481481	0.407407	0.555556	0.666667	0.777778	0.62963	0.777778	0.62963	0.740741	0.703704	0.777778	0.518519	0.777778	0.407407	0.555556	0.37037	0.703704	0.259259	0.259259	0.37037	0.296296	0.555556
45		0.296296	0.407407	0.407407	0.592593	0.444444	0.444444	0.37037	0.481481	0.592593	0.740741	0.555556	0.703704	0.555556	0.62963	0.62963	0.777778	0.481481	0.703704	0.37037	0.518519	0.37037	0.555556	0.222222	0.185185	0.333333	0.185185	0.481481
50		0.0740741	0.259259	0.259259	0.518519	0.37037	0.333333	0.296296	0.444444	0.555556	0.592593	0.481481	0.62963	0.481481	0.555556	0.518519	0.740741	0.37037	0.62963	0.37037	0.481481	0.333333	0.518519	0.222222	0.185185	0.259259	0.111111	0.481481
55		0.037037	0.0740741	0.148148	0.333333	0.296296	0.185185	0.222222	0.37037	0.481481	0.518519	0.37037	0.592593	0.444444	0.481481	0.444444	0.592593	0.296296	0.555556	0.333333	0.333333	0.296296	0.444444	0.222222	0.148148	0.259259	0.0740741	0.444444
60		0.037037	0.0740741	0.111111	0.296296	0.222222	0.148148	0.222222	0.222222	0.407407	0.407407	0.296296	0.37037	0.333333	0.37037	0.333333	0.555556	0.296296	0.444444	0.296296	0.296296	0.222222	0.333333	0.148148	0.111111	0.259259	0.0740741	0.407407
65		0	0.0740741	0.111111	0.222222	0.185185	0.111111	0.185185	0.185185	0.333333	0.37037	0.222222	0.37037	0.259259	0.296296	0.333333	0.37037	0.259259	0.37037	0.222222	0.222222	0.185185	0.333333	0.111111	0.0740741	0.222222	0	0.37037
70		0	0.0740741	0.111111	0.185185	0.148148	0.0740741	0.185185	0.185185	0.333333	0.333333	0.222222	0.333333	0.222222	0.222222	0.259259	0.333333	0.185185	0.333333	0.222222	0.222222	0.111111	0.259259	0.0740741	0.037037	0.185185	0	0.333333
75		0	0	0.0740741	0.111111	0.0740741	0.037037	0.148148	0.148148	0.296296	0.296296	0.222222	0.259259	0.222222	0.222222	0.259259	0.296296	0.148148	0.259259	0.222222	0.222222	0	0.222222	0.0740741	0	0.185185	0	0.222222
80		0	0	0.037037	0.111111	0.037037	0.037037	0.111111	0.0740741	0.259259	0.259259	0.148148	0.185185	0.111111	0.222222	0.222222	0.296296	0.111111	0.222222	0.222222	0.148148	0	0.185185	0	0	0.111111	0	0.185185
85		0	0	0.037037	0.0740741	0.037037	0.037037	0.037037	0.037037	0.259259	0.148148	0.0740741	0.148148	0.111111	0.185185	0.185185	0.259259	0.0740741	0.185185	0.185185	0.111111	0	0.148148	0	0	0.111111	0	0.148148
90		0	0	0	0	0	0	0	0.037037	0.185185	0.037037	0.037037	0	0.111111	0.148148	0.0740741	0.148148	0.037037	0.0740741	0.111111	0.037037	0	0.037037	0	0	0.0740741	0	0.0740741
95		0	0	0	0	0	0	0	0	0.0740741	0	0	0	0.037037	0.0740741	0	0.037037	0	0.037037	0	0.037037	0	0	0	0	0	0	0
100		0	0	0	0	0	0	0	0	0	0	0	0	0	0	0	0	0	0	0	0	0	0	0	0	0	0	0
	FPR	(FP/24)
5		1	1	1	1	1	1	1	1	1	1	1	1	1	1	1	1	1	1	1	1	1	1	1	1	1	1	1
10		0.25	0.333333	0.291667	0.416667	0.333333	0.291667	0.375	0.416667	0.375	0.333333	0.458333	0.458333	0.416667	0.375	0.333333	0.583333	0.291667	0.5	0.333333	0.5	0.333333	0.416667	0.125	0.25	0.291667	0.291667	0.458333
15		0.208333	0.291667	0.25	0.291667	0.291667	0.25	0.25	0.416667	0.333333	0.333333	0.291667	0.375	0.291667	0.291667	0.25	0.5	0.291667	0.416667	0.291667	0.375	0.291667	0.291667	0.125	0.208333	0.25	0.208333	0.416667
20		0.166667	0.25	0.208333	0.291667	0.291667	0.25	0.25	0.333333	0.333333	0.333333	0.25	0.333333	0.291667	0.291667	0.25	0.375	0.25	0.333333	0.166667	0.291667	0.208333	0.25	0.0833333	0.166667	0.208333	0.166667	0.416667
25		0.166667	0.208333	0.208333	0.25	0.208333	0.208333	0.208333	0.333333	0.333333	0.291667	0.25	0.25	0.25	0.25	0.25	0.375	0.208333	0.333333	0.166667	0.25	0.208333	0.25	0.0833333	0.166667	0.125	0.166667	0.416667
30		0.0833333	0.166667	0.166667	0.166667	0.208333	0.208333	0.166667	0.333333	0.333333	0.291667	0.25	0.25	0.25	0.25	0.25	0.333333	0.166667	0.333333	0.166667	0.25	0.166667	0.25	0.0833333	0.166667	0.125	0.166667	0.416667
35		0.0833333	0.125	0.166667	0.166667	0.208333	0.208333	0.125	0.291667	0.333333	0.291667	0.208333	0.25	0.25	0.25	0.25	0.333333	0.125	0.291667	0.166667	0.166667	0.166667	0.25	0.0833333	0.125	0.125	0.166667	0.375
40		0.0833333	0.0416667	0.0833333	0.166667	0.166667	0.208333	0.0833333	0.25	0.333333	0.291667	0.208333	0.25	0.25	0.25	0.25	0.333333	0.125	0.291667	0.166667	0.166667	0.166667	0.25	0.0833333	0.125	0.125	0.166667	0.333333
45		0.0833333	0.0416667	0.0833333	0.166667	0.125	0.0833333	0.0416667	0.25	0.333333	0.291667	0.208333	0.25	0.25	0.208333	0.25	0.333333	0.125	0.291667	0.166667	0.166667	0.166667	0.208333	0.0833333	0.125	0.125	0.166667	0.291667
50		0.0416667	0.0416667	0.0833333	0.166667	0.125	0.0833333	0	0.125	0.25	0.25	0.166667	0.208333	0.208333	0.125	0.208333	0.333333	0.0833333	0.291667	0.0833333	0.166667	0.166667	0.166667	0.0833333	0.125	0.125	0.166667	0.25
55		0.0416667	0.0416667	0.0416667	0.166667	0.0833333	0.0416667	0	0.0833333	0.25	0.25	0.0833333	0.208333	0.208333	0.0833333	0.208333	0.291667	0.0833333	0.25	0.0833333	0.125	0.166667	0.166667	0.0833333	0.125	0.125	0.166667	0.208333
60		0.0416667	0.0416667	0.0416667	0.125	0.0833333	0.0416667	0	0.0416667	0.166667	0.208333	0.0833333	0.208333	0.208333	0.0833333	0.166667	0.291667	0.0833333	0.166667	0.0833333	0.125	0.125	0.166667	0.0833333	0.0833333	0.0833333	0.125	0.208333
65		0.0416667	0.0416667	0.0416667	0.0416667	0.0416667	0.0416667	0	0.0416667	0.125	0.125	0.0416667	0.166667	0.166667	0.0416667	0.125	0.166667	0.0416667	0.166667	0.0833333	0.0833333	0.0833333	0.125	0.0416667	0.0833333	0.0833333	0.125	0.208333
70		0.0416667	0.0416667	0.0416667	0.0416667	0	0	0	0.0416667	0.125	0.125	0.0416667	0.0416667	0.125	0.0416667	0.125	0.166667	0.0416667	0.125	0.0833333	0.0833333	0.0833333	0.0833333	0.0416667	0.0833333	0.0833333	0.125	0.208333
75		0.0416667	0.0416667	0.0416667	0.0416667	0	0	0	0.0416667	0.125	0.0833333	0.0416667	0.0416667	0.0833333	0.0416667	0.0833333	0.125	0.0416667	0.125	0.0833333	0.0833333	0.0833333	0.0833333	0.0416667	0.0833333	0.0833333	0.125	0.125
80		0.0416667	0.0416667	0.0416667	0.0416667	0	0	0	0.0416667	0.0833333	0.0833333	0	0.0416667	0	0.0416667	0.0833333	0.125	0.0416667	0.125	0.0833333	0.0833333	0.0833333	0.0833333	0.0416667	0.0833333	0.0833333	0.125	0.0833333
85		0.0416667	0.0416667	0.0416667	0	0	0	0	0.0416667	0.0833333	0.0833333	0	0.0416667	0	0.0416667	0.0833333	0.125	0.0416667	0.125	0.0833333	0.0833333	0.0416667	0.0833333	0.0416667	0.0833333	0.0833333	0.125	0.0833333
90		0	0	0	0	0	0	0	0	0.0416667	0	0	0	0	0.0416667	0.0416667	0.0416667	0	0.125	0.0416667	0.0833333	0.0416667	0.0833333	0.0416667	0	0.0416667	0.0833333	0.0833333
95		0	0	0	0	0	0	0	0	0.0416667	0	0	0	0	0	0	0	0	0	0.0416667	0.0416667	0.0416667	0.0416667	0.0416667	0	0	0	0.0416667
100		0	0	0	0	0	0	0	0	0	0	0	0	0	0	0	0	0	0	0	0	0	0	0	0	0	0	0
	TPR-FPR
5		0	0	0	0	0	0	0	0	0	0	0	0	0	0	0	0	0	0	0	0	0	0	0	0	0	0	0
10		0.453704	0.407407	0.486111	0.472222	0.518519	0.523148	0.402778	0.398148	0.439815	0.555556	0.430556	0.430556	0.435185	0.439815	0.481481	0.342593	0.375	0.388889	0.37037	0.388889	0.444444	0.398148	0.319444	0.416667	0.375	0.375	0.319444
15		0.421296	0.449074	0.527778	0.523148	0.486111	0.416667	0.342593	0.324074	0.407407	0.555556	0.560185	0.513889	0.523148	0.523148	0.527778	0.388889	0.337963	0.472222	0.412037	0.476852	0.449074	0.523148	0.282407	0.347222	0.416667	0.421296	0.361111
20		0.388889	0.37963	0.532407	0.523148	0.375	0.416667	0.305556	0.37037	0.407407	0.518519	0.601852	0.555556	0.486111	0.523148	0.490741	0.439815	0.342593	0.481481	0.5	0.560185	0.421296	0.527778	0.287037	0.277778	0.310185	0.351852	0.361111
25		0.277778	0.421296	0.49537	0.564815	0.421296	0.384259	0.310185	0.333333	0.407407	0.560185	0.601852	0.638889	0.527778	0.564815	0.490741	0.439815	0.384259	0.481481	0.462963	0.490741	0.347222	0.527778	0.287037	0.240741	0.393519	0.277778	0.287037
30		0.361111	0.425926	0.462963	0.574074	0.310185	0.310185	0.314815	0.259259	0.37037	0.560185	0.490741	0.601852	0.527778	0.564815	0.490741	0.481481	0.425926	0.481481	0.462963	0.453704	0.314815	0.527778	0.212963	0.203704	0.282407	0.203704	0.175926
35		0.324074	0.356481	0.425926	0.5	0.273148	0.310185	0.319444	0.300926	0.37037	0.560185	0.49537	0.601852	0.490741	0.527778	0.453704	0.481481	0.467593	0.486111	0.351852	0.462963	0.203704	0.527778	0.175926	0.208333	0.282407	0.166667	0.217593
40		0.287037	0.402778	0.435185	0.5	0.314815	0.273148	0.324074	0.305556	0.333333	0.486111	0.421296	0.527778	0.37963	0.490741	0.453704	0.444444	0.393519	0.486111	0.240741	0.388889	0.203704	0.453704	0.175926	0.134259	0.24537	0.12963	0.222222
45		0.212963	0.365741	0.324074	0.425926	0.319444	0.361111	0.328704	0.231481	0.259259	0.449074	0.347222	0.453704	0.305556	0.421296	0.37963	0.444444	0.356481	0.412037	0.203704	0.351852	0.203704	0.347222	0.138889	0.0601852	0.208333	0.0185185	0.189815
50		0.0324074	0.217593	0.175926	0.351852	0.24537	0.25	0.296296	0.319444	0.305556	0.342593	0.314815	0.421296	0.273148	0.430556	0.310185	0.407407	0.287037	0.337963	0.287037	0.314815	0.166667	0.351852	0.138889	0.0601852	0.134259	-0.0555556	0.231481
55		-0.00462963	0.0324074	0.106481	0.166667	0.212963	0.143519	0.222222	0.287037	0.231481	0.268519	0.287037	0.384259	0.236111	0.398148	0.236111	0.300926	0.212963	0.305556	0.25	0.208333	0.12963	0.277778	0.138889	0.0231481	0.134259	-0.0925926	0.236111
60		-0.00462963	0.0324074	0.0694444	0.171296	0.138889	0.106481	0.222222	0.180556	0.240741	0.199074	0.212963	0.162037	0.125	0.287037	0.166667	0.263889	0.212963	0.277778	0.212963	0.171296	0.0972222	0.166667	0.0648148	0.0277778	0.175926	-0.0509259	0.199074
65		-0.0416667	0.0324074	0.0694444	0.180556	0.143519	0.0694444	0.185185	0.143519	0.208333	0.24537	0.180556	0.203704	0.0925926	0.25463	0.208333	0.203704	0.217593	0.203704	0.138889	0.138889	0.101852	0.208333	0.0694444	-0.00925926	0.138889	-0.125	0.162037
70		-0.0416667	0.0324074	0.0694444	0.143519	0.148148	0.0740741	0.185185	0.143519	0.208333	0.208333	0.180556	0.291667	0.0972222	0.180556	0.134259	0.166667	0.143519	0.208333	0.138889	0.138889	0.0277778	0.175926	0.0324074	-0.0462963	0.101852	-0.125	0.125
75		-0.0416667	-0.0416667	0.0324074	0.0694444	0.0740741	0.037037	0.148148	0.106481	0.171296	0.212963	0.180556	0.217593	0.138889	0.180556	0.175926	0.171296	0.106481	0.134259	0.138889	0.138889	-0.0833333	0.138889	0.0324074	-0.0833333	0.101852	-0.125	0.0972222
80		-0.0416667	-0.0416667	-0.00462963	0.0694444	0.037037	0.037037	0.111111	0.0324074	0.175926	0.175926	0.148148	0.143519	0.111111	0.180556	0.138889	0.171296	0.0694444	0.0972222	0.138889	0.0648148	-0.0833333	0.101852	-0.0416667	-0.0833333	0.0277778	-0.125	0.101852
85		-0.0416667	-0.0416667	-0.00462963	0.0740741	0.037037	0.037037	0.037037	-0.00462963	0.175926	0.0648148	0.0740741	0.106481	0.111111	0.143519	0.101852	0.134259	0.0324074	0.0601852	0.101852	0.0277778	-0.0416667	0.0648148	-0.0416667	-0.0833333	0.0277778	-0.125	0.0648148
90		0	0	0	0	0	0	0	0.037037	0.143519	0.037037	0.037037	0	0.111111	0.106481	0.0324074	0.106481	0.037037	-0.0509259	0.0694444	-0.0462963	-0.0416667	-0.0462963	-0.0416667	0	0.0324074	-0.0833333	-0.00925926
95		0	0	0	0	0	0	0	0	0.0324074	0	0	0	0.037037	0.0740741	0	0.037037	0	0.037037	-0.0416667	-0.00462963	-0.0416667	-0.0416667	-0.0416667	0	0	0	-0.0416667
100		0	0	0	0	0	0	0	0	0	0	0	0	0	0	0	0	0	0	0	0	0	0	0	0	0	0	0
